# Supplementary material for: Systems Biology in Chronic Heart Failure—Identification of Potential miRNA Regulators
Source: Int J Mol Sci. 2022 Dec 3;23(23):15226. doi: 10.3390/ijms232315226 (PMC9740605; doi:10.3390/ijms232315226)
Supplement: Supplementary file 1 [file ijms-23-15226-s001.zip]

Archive with 1 entries (1 files):
- ijms-1994036-supplementary.pdf
